# Supplementary material for: Fluvastatin suppresses breast cancer initiation and progression via targeting CYP4Z1
Source: Commun Biol. 2026 Jan 12;9:254. doi: 10.1038/s42003-026-09532-y (PMC12910054; doi:10.1038/s42003-026-09532-y)
Supplement: Supplementary file 4 — Supplementary Data [file 42003_2026_9532_MOESM4_ESM.xlsx]

## Sheet: Sheet1
Figure1D-E
	Negative	Positive	S1655	S1759	S1792	S1794	S1806	S1820	S1909	S2061	S2077	S2169	S2664	S2665	S3036	S4159	S4223	S4264	S4527	S5713	S5715	S5812	S6466	S7635	S7953
	0.018	1.08	1.23	1.12	0.81	1.09	0.92	0.92	0.41	1.07	0.94	0.91	0.95	1.15	0.95	1.14	0.92	1.12	1.32	0.96	0.84	0.98	0.88	0.94	1.08
	0.01	0.96	1.08	1.01	0.77	0.97	0.99	1	0.38	0.99	0.84	0.88	1.06	1.07	1.01	1.23	0.97	1.05	1.17	0.85	0.99	0.91	0.93	0.84	0.96
	0.013	0.93	1.02	0.97	0.82	1.04	1.04	1.08	0.44	0.98	0.89	0.94	0.88	1.25	1.04	1.09	0.87	1.18	1.09	0.93	0.92	0.94	0.84	0.92	1.06
	Negative	0	0.02	0.1	0.5
	65.8	11457	7743	5984	3845
	72.4	12062	7921	6127	4131
	59.9	10875	7458	5821	3718
Figure2B
	MCF-7-Adr								MDA-MB-231
	Log ADR (μM)	PBS			Fluv.				Log ADR (μM)	PBS			Fluv.
	-1.3	98.09	104.02	97.89	100.31	104.32	95.37		-3.3	98.68	100.66	100.66	99.43	99.84	100.74
	-0.3	95.79	94.26	92.34	70.39	69.77	70.23		-2.3	86.99	90.77	96.37	82.39	82.51	87.02
	0.7	70.13	69.18	68.73	59.28	63.29	58.2		-1.3	76.68	78.79	77.94	69.77	65.72	71.95
	1.7	61.71	64.58	57.14	35.37	42.47	45.09		-0.3	40.26	41.6	38.74	32.42	32.46	31.11
	2.7	2.55	3.51	3.7	1.59	1.82	3.6		0.7	17.37	18.63	16.49	11.45	12.07	13.54
Figure2F-G
	MDA-MB-231
		Solvent			0.1 μM			0.3 μM			0.6 μM
	Migration	1.025	0.986	0.989	0.784	0.752	0.787	0.601	0.619	0.599	0.556	0.54	0.578
	Invasion	1.009	0.988	1.003	0.812	0.849	0.866	0.701	0.733	0.752	0.246	0.268	0.309
	MCF-7-Adr
		Solvent			0.1 μM			0.3 μM			0.6 μM
	Migration	1.001	0.968	1.032	0.892	0.88	0.92	0.712	0.702	0.748	0.527	0.53	0.539
	Invasion	1.028	0.977	0.995	0.61	0.66	0.632	0.536	0.585	0.543	0.241	0.148	0.214
Figure2I,K
	Solvent	0.1 μM	0.3 μM	0.6 μM		Solvent	0.6 μM	1.2 μM	2.4 μM
	92	50	42	25		94	72	47	19
	97	53	38	31		103	67	52	11
	81	61	45	17		108	80	49	7
Figure2M,O
	Solvent	0.1 μM	0.3 μM	0.6 μM		Solvent	0.6 μM	1.2 μM	2.4 μM
	94.4	84.8	88.7	78.4		81.5	72.6	69.5	67.2
	92.1	84.8	87.4	75.7		82.2	72.4	70.1	66.7
	91.1	84.7	86.5	82.9		83.2	73.1	71.2	65.7
Figure3C-D
	MDA-MB-231
		Solvent						S1909
	1×107	65.6	62.9	49.4	57.6	67	33.3	41.4	30.4	35.2	40.2	19.7	17.8
	1×106	46.2	63.8	56.2	44.8	42.3	41.5	41.6	34.9	27.6	32.6	22.8	13.7
	1×105	42.6	34.2	27.9	23.5	18.2	10.9	20.5	19.2	14.2	13.1	11.6	6
	MCF-7-Adr
		Solvent						S1909
	1×107	175.1	154.3	126.9	82.8	52.9	46.3	80.2	74.5	55.6	48.3	27.3	23.4
	1×106	126.4	82.6	100.9	70.6	62.9	41.7	63.2	59.7	50	48.2	21.6	17.4
	1×105	78.3	67.7	57.9	58.4	44.1	64.1	49.5	49.2	34.9	9	0	0
Figure3J-K
	Solvent	S1909		Time（d）	Solvent			S1909
	22	12		7	18.2	17.7	18.6	17.4	18.5	18.1
	24	14		10	17.4	17.8	17.1	18.1	17.9	17.3
	18	15		13	21.6	19.9	20.8	19.4	20.2	20.6
	17	9		16	21.7	21	20.7	21.6	21.3	19.3
	22	14		19	21.9	22.9	21.2	21.1	22	21.1
	20	12		22	21.4	21.7	22.6	20.9	21.3	20.3
				25	21.8	21.1	21.9	21.8	22.4	22.6
				28	21.4	23.3	20.8	22.1	22.5	20.2
				31	22.3	21.2	21.2	21.2	22.5	21.6
Figure3F-G
	MDA-MB-231
		Solvent						S1909
	ALDH1A1	0.82	0.9	1.03	1.12	0.98	1.06	0.63	0.53	0.42	0.77	0.45	0.58
	Ki67	0.97	0.84	0.73	1.15	0.95	1.08	0.43	0.68	0.52	0.37	0.54	0.48
	MCF-7-Adr
		Solvent						S1909
	ALDH1A1	0.85	0.92	1.05	1.15	0.98	1.02	0.47	0.65	0.53	0.76	0.81	0.61
	Ki67	1.21	0.94	1.1	0.88	0.82	1.04	0.73	0.91	0.82	0.66	0.71	0.79
Figure4D,F,G
		Solvent			Fluv.			TAG			TAG + Fluv.
	Migration	1.064	0.943	0.993	0.658	0.572	0.542	1.796	2.354	2.271	1.39	1.299	1.746
	Invasion	0.803	1.047	1.15	0.581	0.674	0.467	2.597	2.042	3.586	2.126	2.037	2.691
	SPHERES	Solvent			Fluv.			TAG			TAG + Fluv.
	MDA-MB-231	37	48	42	18	24	15	82	64	71	48	56	62
	MCF-7-Adr	39	46	32	12	21	16	72	65	51	44	49	52
	FACS	Solvent			Fluv.			TAG			TAG + Fluv.
	MDA-MB-231	86.6	86.3	87.4	78.8	78.9	79.1	90.3	89.9	90	89.2	89.4	88.8
	MCF-7-Adr	69.9	70	70.6	59.3	58.5	59.6	74.3	75.3	75.4	73.3	70.5	71.7
Figure4J,L,M
	MDA-MB-231
		Vector + Solvent			Vector + S1909			CYP4Z1 + S1909
	Migration	0.999	1.02	0.981	0.749	0.744	0.794	1.229	1.136	1.252
	Invasion	1.004	0.963	1.033	0.373	0.417	0.396	1.183	1.134	1.234
	MCF-7-Adr
		Vector + Solvent			Vector + S1909			CYP4Z1 + S1909
	Migration	0.963	1.036	1.001	0.562	0.503	0.505	1.219	1.223	1.205
	Invasion	1.133	0.897	0.97	0.606	0.652	0.552	1.316	1.202	1.252
	SPHERES	Vector + Solvent			Vector + S1909			CYP4Z1 + S1909
	MDA-MB-231	39	45	58	26	8	16	65	57	76
	MCF-7-Adr	40	31	47	16	11	9	66	71	78
	FACS	Vector + Solvent			Vector + S1909			CYP4Z1 + S1909
	MDA-MB-231	96.3	95	94.5	86.2	89	90.6	93.9	92.1	93.2
	MCF-7-Adr	95.9	94.8	92.8	81.7	82.5	83.1	89.8	85.5	87.6
Figure4P,R,S
	MDA-MB-231
		Solvent			Fluv.			A922500			A922500 + Fluv.
	Migration	1.015	1.103	0.882	0.554	0.738	0.62	0.716	0.439	0.539	0.246	0.226	0.172
	Invasion	0.87	1.144	0.986	0.239	0.346	0.517	0.758	0.395	0.399	0.072	0.245	0.042
	MCF-7-Adr
		Solvent			Fluv.			A922500			A922500 + Fluv.
	Migration	1.102	1.006	0.892	0.628	0.776	0.774	0.969	0.814	0.414	0.475	0.285	0.234
	Invasion	1.018	0.991	0.99	0.503	0.378	0.602	0.169	0.564	0.173	0.038	0.042	0.06
		Solvent			Fluv.			A922500			A922500 + Fluv.
	MDA-MB-231CYP4Z1	79	67	59	48	52	42	46	39	55	34	29	37
	MCF-7-AdrCYP4Z1	66	53	49	38	35	43	32	41	37	25	31	17
		Solvent			Fluv.			A922500			A922500 + Fluv.
	MDA-MB-231CYP4Z1	91	91.3	92	84.9	85.2	85.4	81.8	82	82.7	77.3	63.8	77.5
	MCF-7-AdrCYP4Z1	86.8	85.5	88.5	68.5	67.8	69.5	64.2	66.8	70	60.5	74.2	55.4
Figure5C-D
		CYP4Z1WT			CYP4Z1K109R			CYP4Z1P444A			CYP4Z1R450M
	0	97.64	101.82	100.56	111.77	93.48	94.79	113.07	93.06	93.84	102.5	105.19	92.27
	0.1	67.74	76.36	71.47	109.28	107.66	107.26	102.77	113.54	124.11	88.27	82.7	96.96
	1	66.06	64.7	65.73	85.08	93.96	90.68	93.48	109.56	110.81	82.51	89.99	91.15
	10	33.19	46.39	48.69	94.66	92.52	86.35	94.15	94.19	110.61	83.6	94.24	90.14
	Negative	CYP4Z1WT	CYP4Z1K109R	CYP4Z1P444A	CYP4Z1R450M
	226.8	5762	2723	3067	3445
	153.9	6001	2305	2554	3531
	127.2	5929	2335	2574	3118
Figure5H
		Solvent			S1909
	Vector	42	52	36	54	32	44
	CYP4Z1WT	92	84	104	72	68	54
	CYP4Z1K109R	78	58	72	74	62	42
	CYP4Z1P444A	64	82	72	56	68	76
	CYP4Z1R450M	92	78	66	70	76	50
Figure5K-L
	WT				109				444				450
	Log pronase （ng）	Solvent	Fluastatin		Log pronase （ng）	Solvent	Fluastatin		Log pronase （ng）	Solvent	Fluastatin		Log pronase （ng）	Solvent	Fluastatin
	0	1	1		0	1	1		0	1	1		0	1	1
	1.69897	0.74	0.97		1.69897	0.86	0.86		1.69897	0.97	0.92		1.69897	0.9	0.7
	2	0.53	0.88		2	0.82	0.8		2	0.86	0.69		2	0.59	0.68
	2.30103	0.49	0.89		2.30103	0.71	0.65		2.30103	0.65	0.42		2.30103	0.4	0.46
	2.69897	0.44	0.72		2.69897	0.38	0.44		2.69897	0.58	0.43		2.69897	0.15	0.15
	3	0.12	0.48		3	0.29	0.36		3	0.19	0.31		3	0.01	0.01
	Temperature (℃)	DMSO	S1909		Temperature (℃)	DMSO	S1909		Temperature (℃)	DMSO	S1909		Temperature (℃)	DMSO	S1909
	55	1	1		55	1	1		55	1	1		55	1	1
	60	0.731	1.0988		60	1.1707	1.1097		60	0.8572	0.8108		60	1.0405	1.0728
	65	0.5465	1.0997		65	0.9118	0.7801		65	0.6315	0.8086		65	1.0555	0.9855
	70	0.3976	0.8046		70	0.8016	0.7981		70	0.5401	0.6475		70	1.0497	0.9508
	75	0.1829	0.7426		75	0.5818	0.7558		75	0.5452	0.6099		75	0.7302	0.7496
	80	0.2589	0.6811		80	0.457	0.4719		80	0.3613	0.4428		80	0.5889	0.5818
	85	0.2422	0.6144		85	0.1274	0.3693		85	0.1125	0.4988		85	0.3158	0.4859
	90	0.1576	0.5824		90	0.1833	0.2403		90	0.0842	0.3056		90	0.3122	0.3841
Figure6E
		Solvent			S1909
	PyMT-MMTV-CTRL	25.3	26.1	24.2	23.9	24.1	22.6
	PyMT-MMTV-CYP4Z1	33.4	32.8	36.5	34.1	33.5	30.4
		Solvent			S1909
	PyMT-MMTV-CTRL	17.5	16.8	17.7	10.8	12.4	11.6
	PyMT-MMTV-CYP4Z1	18.7	20.2	18.4	15.2	16.6	14.5
Figure6G,I,K
	Gland
		Solvent			S1909
	WT	0	0	0	0	0	0
	PyMT-MMTV-CTRL	7	5	4	2	1	3
	PyMT-MMTV-CYP4Z1	24	20	18	8	9	12
	Lung
		Solvent			S1909
	WT	0	0	0	0	0	0
	PyMT-MMTV-CTRL	14	13	16	12	9	11
	PyMT-MMTV-CYP4Z1	25	20	24	15	14	16
	Liver
		Solvent			S1909
	WT	0	0	0	0	0	0
	PyMT-MMTV-CTRL	7	8	6	4	3	5
	PyMT-MMTV-CYP4Z1	15	12	13	6	8	5
